# Supplementary material for: Demonstrating Biological Fate of Nanoparticle-Loaded Dissolving Microneedles with Aggregation-Caused Quenching Probes: Influence of Application Sites
Source: Pharmaceutics. 2023 Jan 3;15(1):169. doi: 10.3390/pharmaceutics15010169 (PMC9867466; doi:10.3390/pharmaceutics15010169)
Supplement: Supplementary file 1 [file pharmaceutics-15-00169-s001.zip]

Archive with 1 entries (1 files):
- pharmaceutics-2091679-supplementary.pdf
